# Supplementary material for: Comparative Bioavailability of DHA and EPA from Microalgal and Fish Oil in Adults
Source: Int J Mol Sci. 2025 Sep 24;26(19):9343. doi: 10.3390/ijms26199343 (PMC12524788; doi:10.3390/ijms26199343)
Supplement: Supplementary file 1 [file ijms-26-09343-s001.zip]

Archive with 1 entries (1 files):
- ijms-3864894-supplementary.pdf
